# Supplementary material for: Development of Improved High-Performance Liquid Chromatography Method for the Determination of Residual Caprylic Acid in Formulations of Human Immunoglobulins
Source: Molecules. 2022 Mar 3;27(5):1665. doi: 10.3390/molecules27051665 (PMC8912018; doi:10.3390/molecules27051665)
Supplement: Supplementary file 1 [file molecules-27-01665-s001.zip]

Archive with 1 entries (1 files):
- molecules-1614287-supplementary.pdf
